# Supplementary material for: Hyperspectral Imaging for the Colorimetric Characterization of Purple Manuscripts: Accuracy, Biases, and Diagnostic Potential
Source: Sensors (Basel). 2026 May 26;26(11):3358. doi: 10.3390/s26113358 (PMC13259110; doi:10.3390/s26113358)
Supplement: Supplementary file 1 [file sensors-26-03358-s001.zip]

Archive with 1 entries (1 files):
- sensors-4264472-supplementary.pdf
